# Supplementary material for: A Photoactive Supramolecular Complex Targeting PD-L1 Reveals a Weak Correlation between Photoactivation Efficiency and Receptor Expression Levels in Non-Small-Cell Lung Cancer Tumor Models
Source: Pharmaceutics. 2023 Dec 14;15(12):2776. doi: 10.3390/pharmaceutics15122776 (PMC10747218; doi:10.3390/pharmaceutics15122776)
Supplement: Supplementary file 1 [file pharmaceutics-15-02776-s001.zip]

Archive with 1 entries (1 files):
- pharmaceutics-2720685-supplementary.pdf
